# Supplementary material for: A Novel Trivalent BVDV mRNA Vaccine Displayed by Virus-like Particles Eliciting Potent and Broad-Spectrum Antibody Responses
Source: Vaccines (Basel). 2025 Jun 26;13(7):691. doi: 10.3390/vaccines13070691 (PMC12297935; doi:10.3390/vaccines13070691)
Supplement: Supplementary file 1 [file vaccines-13-00691-s001.zip]

Archive with 2 entries (2 files):
- vaccines-3686398-File S1. The original Western blot figures.pdf
- vaccines-3686398-supplementary.pdf
